# Supplementary material for: Multi-Dimensional Filler Design for Enhanced Thermal Conductivity and Tunable Dielectric Properties in Natural Rubber Composites
Source: Polymers (Basel). 2026 Apr 29;18(9):1074. doi: 10.3390/polym18091074 (PMC13165945; doi:10.3390/polym18091074)
Supplement: Supplementary file 1 [file polymers-18-01074-s001.zip]

Archive with 1 entries (1 files):
- polymers-4258321-supplementary.pdf
